# Supplementary material for: Deciphering the sexual diploid members of the Boechera suffrutescens complex (Brassicaceae, Boechereae)
Source: PhytoKeys. 2018 May 2;(98):15–50. doi: 10.3897/phytokeys.98.24296 (PMC5943444; doi:10.3897/phytokeys.98.24296)
Supplement: XML Treatment for Boechera botulifructa [file phytokeys.98.24296-treatment1.xml]

<!DOCTYPE tp:taxon-treatment
  PUBLIC "-//TaxonX//DTD Taxonomic Treatment Publishing DTD v0 20100105//EN" "tax-treatment-NSO.dtd">
<tp:taxon-treatment xmlns:tp="http://www.plazi.org/taxpub"><tp:treatment-meta><kwd-group><label>Taxon classification</label><kwd><named-content xmlns:xlink="http://www.w3.org/1999/xlink" content-type="kingdom">Plantae</named-content></kwd><kwd><named-content xmlns:xlink="http://www.w3.org/1999/xlink" content-type="order">Brassicales</named-content></kwd><kwd><named-content xmlns:xlink="http://www.w3.org/1999/xlink" content-type="family">Brassicaceae</named-content></kwd></kwd-group><mixed-citation publication-type="journal"><person-group><name><surname>Morin</surname><given-names>David P.</given-names></name><name><surname>Alexander</surname><given-names>Patrick J.</given-names></name><name><surname>Beck</surname><given-names>James B.</given-names></name><name><surname>Windham</surname><given-names>Michael D.</given-names></name><name><surname>Bailey</surname><given-names>C. Donovan</given-names></name></person-group><article-title>Deciphering the sexual diploid members of the <italic><tp:taxon-name><tp:taxon-name-part taxon-name-part-type="genus" reg="Boechera">Boechera</tp:taxon-name-part> <tp:taxon-name-part taxon-name-part-type="species" reg="suffrutescens">suffrutescens</tp:taxon-name-part></tp:taxon-name></italic> complex (<tp:taxon-name><tp:taxon-name-part taxon-name-part-type="family">Brassicaceae</tp:taxon-name-part></tp:taxon-name>, Boechereae)</article-title><source>PhytoKeys</source><day>2</day><month>5</month><year>2018</year><volume>2018</volume><issue>98</issue><fpage>15</fpage><lpage>50</lpage><pub-id pub-id-type="doi">10.3897/phytokeys.98.24296</pub-id></mixed-citation></tp:treatment-meta><tp:nomenclature><tp:taxon-name>
              <tp:taxon-name-part taxon-name-part-type="genus" reg="Boechera">Boechera</tp:taxon-name-part>
              <tp:taxon-name-part taxon-name-part-type="species" reg="botulifructa">botulifructa</tp:taxon-name-part>
              <object-id xmlns:xlink="http://www.w3.org/1999/xlink" content-type="ipni" xlink:type="simple">urn:lsid:ipni.org:names:60476298-2</object-id>
            </tp:taxon-name><tp:taxon-authority>D.P. Morin</tp:taxon-authority><tp:taxon-status xmlns:xlink="http://www.w3.org/1999/xlink" xlink:type="simple">sp. nov.</tp:taxon-status><xref ref-type="fig" rid="F3">Figures 3</xref><xref ref-type="fig" rid="F5">, 5</xref></tp:nomenclature><tp:treatment-sec sec-type="material" id="SECID0EF4BG"><title>Type.</title><p>
              <bold>U.S.A. California.</bold> Lassen County: 1.75 mi SSE of Coulthurst Flat on E road cut berm of Champs Flat Road. 1.35 air mi SSW of Cleghorn Reservoir, 26 Jun 2012, <italic>C.D. Bailey &amp; D.P. Morin 24</italic> (holotype: NMC!; isotypes: DUKE!, MO!).</p></tp:treatment-sec><tp:treatment-sec sec-type="diagnosis" id="SECID0EP4BG"><title>Diagnosis.</title><p>As a member of the <italic><tp:taxon-name><tp:taxon-name-part taxon-name-part-type="genus" reg="Boechera">B.</tp:taxon-name-part> <tp:taxon-name-part taxon-name-part-type="species" reg="suffrutescens">suffrutescens</tp:taxon-name-part></tp:taxon-name></italic> complex, <italic><tp:taxon-name><tp:taxon-name-part taxon-name-part-type="genus" reg="Boechera">B.</tp:taxon-name-part> <tp:taxon-name-part taxon-name-part-type="species" reg="botulifructa">botulifructa</tp:taxon-name-part></tp:taxon-name></italic> can be distinguished from most other species of <italic><tp:taxon-name><tp:taxon-name-part taxon-name-part-type="genus" reg="Boechera">Boechera</tp:taxon-name-part></tp:taxon-name></italic> by pendent relatively wide siliques (2–6 mm). Within the complex, the species is one of just five that produces narrowly ellipsoid symmetrically tricolpate pollen (Suppl. material <xref ref-type="supplementary-material" rid="S1">1</xref>: fig. 1A) indicative of diploid sexual reproduction. <italic><tp:taxon-name><tp:taxon-name-part taxon-name-part-type="genus" reg="Boechera">Boechera</tp:taxon-name-part> <tp:taxon-name-part taxon-name-part-type="species" reg="botulifructa">botulifructa</tp:taxon-name-part></tp:taxon-name></italic> is distinguishable from four other sexual diploid <italic><tp:taxon-name><tp:taxon-name-part taxon-name-part-type="genus" reg="Boechera">B.</tp:taxon-name-part> <tp:taxon-name-part taxon-name-part-type="species" reg="suffrutescens">suffrutescens</tp:taxon-name-part></tp:taxon-name></italic> complex species by the presence of small petals (4–6 mm long), abruptly tapered silique distal apices and a geographic distribution along the Cascade Province in California and Oregon.</p></tp:treatment-sec><tp:treatment-sec sec-type="description" id="SECID0EM6BG"><title>Description.</title><p>Plants long-lived perennials, with woody caudices raised above ground level 1–5 cm, lacking crowded, persistent leaf bases; herbage without an obvious bluish cast. Fertile stems 1(–3) per caudex branch, each arising from a basal <!--PageBreak-->rosette, lower parts pubescent to densely pubescent with short-stalked, 2–3(4) rayed trichomes 0.1–0.3 mm. Leaves: at stem bases oblanceolate, 1.7–5.8 mm wide, entire, ciliate with 2–3(–4) rayed trichomes to 0.07–0.40 mm; cauline leaves (4–)6–12, occasionally concealing stem proximally, the uppermost glabrous, with auricles (0)0.3–1.4 mm. Inflorescences mostly unbranched, 6–12 flowered; mature fruiting pedicels 9–17 mm, reflexed, distinctly geniculate proximally, but straight distally, glabrous. Flowers pendent at anthesis; sepals glabrous; petals 4.5–6.0 long × 2.0–2.5 mm wide, pale lavender or whitish with rose apices; anthers with mostly well formed, narrowly ellipsoid, symmetrically tricolpate pollen; ovules 20–30 per fruit. Fruits 3–7(–10) cm long × 2.0–2.5 mm wide, pendent, straight to somewhat curved, with undulate edges; apical angle of fruit valve 30–38° (measured from base of style to 5 mm proximate); style persistent 0.2–1.2 mm long. Silique apex mostly rounded apically. Seeds uniseriate, 2.5–5.5 × 1.8–3.5 mm; wing continuous, 0.8–1.5 mm wide.</p></tp:treatment-sec><tp:treatment-sec sec-type="distribution" id="SECID0EU6BG"><title>Distribution, habitat and phenology.</title><p>As currently known, the species occupies three distinct regions in the Cascade Province: western Deschutes County, Oregon, near Medicine Lake, Siskiyou County, California and the area west of Eagle Lake in Lassen County, California. It favours rocky slopes and gravelly felsic soils in association with <italic><tp:taxon-name><tp:taxon-name-part taxon-name-part-type="genus" reg="Artemisia">Artemisia</tp:taxon-name-part> <tp:taxon-name-part taxon-name-part-type="species" reg="tridentata">tridentata</tp:taxon-name-part></tp:taxon-name></italic>, <italic><tp:taxon-name><tp:taxon-name-part taxon-name-part-type="genus" reg="Purshia">Purshia</tp:taxon-name-part> <tp:taxon-name-part taxon-name-part-type="species" reg="tridentata">tridentata</tp:taxon-name-part></tp:taxon-name></italic>, <italic><tp:taxon-name><tp:taxon-name-part taxon-name-part-type="genus" reg="Pinus">Pinus</tp:taxon-name-part> <tp:taxon-name-part taxon-name-part-type="species" reg="jeffreyi">jeffreyi</tp:taxon-name-part></tp:taxon-name></italic>, <italic><tp:taxon-name><tp:taxon-name-part taxon-name-part-type="genus" reg="Pinus">Pinus</tp:taxon-name-part> <tp:taxon-name-part taxon-name-part-type="species" reg="contorta">contorta</tp:taxon-name-part></tp:taxon-name></italic> and <italic><tp:taxon-name><tp:taxon-name-part taxon-name-part-type="genus" reg="Juniperus">Juniperus</tp:taxon-name-part></tp:taxon-name></italic> at elevations of 1300–2100 m; flowering from May to July.</p></tp:treatment-sec><tp:treatment-sec sec-type="comments" id="SECID0EOBAI"><title>Comments.</title><p>Morphologically, <italic><tp:taxon-name><tp:taxon-name-part taxon-name-part-type="genus" reg="Boechera">B.</tp:taxon-name-part> <tp:taxon-name-part taxon-name-part-type="species" reg="botulifructa">botulifructa</tp:taxon-name-part></tp:taxon-name></italic> is most similar to <italic><tp:taxon-name><tp:taxon-name-part taxon-name-part-type="genus" reg="Boechera">B.</tp:taxon-name-part> <tp:taxon-name-part taxon-name-part-type="species" reg="duriuscula">duriuscula</tp:taxon-name-part></tp:taxon-name></italic> and these two taxa are parapatric along the southern distribution of <italic><tp:taxon-name><tp:taxon-name-part taxon-name-part-type="genus" reg="Boechera">B.</tp:taxon-name-part> <tp:taxon-name-part taxon-name-part-type="species" reg="botulifructa">botulifructa</tp:taxon-name-part></tp:taxon-name></italic>. The species is distinguished from close relatives primarily by the abrupt tapering of the apex of the fruit, resulting in a sausage-like profile to which the specific epithet refers. Like most other members of the <italic><tp:taxon-name><tp:taxon-name-part taxon-name-part-type="genus" reg="Boechera">B.</tp:taxon-name-part> <tp:taxon-name-part taxon-name-part-type="species" reg="suffrutescens">suffrutescens</tp:taxon-name-part></tp:taxon-name></italic> complex, it has a suffrutescent habit and wide (&gt;3 mm), reflexed, often secund, fruits. Molecular data suggest that the specimens from the southernmost population in Lassen County, California, have diverged from the northern populations and may have a history of gene flow with <italic><tp:taxon-name><tp:taxon-name-part taxon-name-part-type="genus" reg="Boechera">B.</tp:taxon-name-part> <tp:taxon-name-part taxon-name-part-type="species" reg="constancei">constancei</tp:taxon-name-part></tp:taxon-name></italic> from the vicinity of its type locality. The latter <italic><tp:taxon-name><tp:taxon-name-part taxon-name-part-type="genus" reg="Boechera">B.</tp:taxon-name-part> <tp:taxon-name-part taxon-name-part-type="species" reg="botulifructa">botulifructa</tp:taxon-name-part></tp:taxon-name></italic> individuals, from Lassen County, also have reduced cauline leaf auricles relative to other non-serpentinicolous members of the complex.</p><p>Though the species spans a large geographic range, we have only identified nine populations systems thus far, suggesting a need for future investigation of conservation status. Within the populations we visited, individuals were sparsely dispersed across broad areas. The species occurs on public lands with noted impacts from grazing activity and potential impacts from logging of local native forests.</p><p>The holotype for <italic><tp:taxon-name><tp:taxon-name-part taxon-name-part-type="genus" reg="Arabis">Arabis</tp:taxon-name-part> <tp:taxon-name-part taxon-name-part-type="species" reg="dianthifolia">dianthifolia</tp:taxon-name-part></tp:taxon-name></italic> Greene was collected at Crater Lake, Oregon, but our access to this type was limited to high resolution images. Although Crater Lake lies within the overall range of <italic><tp:taxon-name><tp:taxon-name-part taxon-name-part-type="genus" reg="Boechera">B.</tp:taxon-name-part> <tp:taxon-name-part taxon-name-part-type="species" reg="botulifructa">botulifructa</tp:taxon-name-part></tp:taxon-name></italic>, the specimen observed lacked the diagnostic fruit apex character. Furthermore, preliminary microsatellite analyses of specimens collected near the type locality indicate that <italic><tp:taxon-name><tp:taxon-name-part taxon-name-part-type="genus" reg="Arabis">A.</tp:taxon-name-part> <tp:taxon-name-part taxon-name-part-type="species" reg="dianthifolia">dianthifolia</tp:taxon-name-part></tp:taxon-name></italic> is probably <abbrev xmlns:xlink="http://www.w3.org/1999/xlink" xlink:title="apomictic diploid" id="ABBRID0E1EAI" xlink:type="simple">A2X</abbrev> (Windham, unpubl. data).</p></tp:treatment-sec><tp:treatment-sec sec-type="material" id="SECID0E5EAI"><title>Specimens examined.</title><p>
              <bold>California.</bold> Lassen County: Pine Creek near Bogard Ranger Station, 23 Jun 1960, <italic>S.K. Harris 21448</italic> A, B (GH); USFS 22N02. 1.25 road mi N of highway 44, 26 Jun 2012, <italic>D.P. Morin 22</italic> A - I (NMC); 1.75 mi SSE of Coulthurst <!--PageBreak-->Flat on E road cut of Champs Flat Road. 1.35 air mi SSW of Cleghorn Reservoir, 26 Jun 2012, <italic>D.P. Morin 24</italic> A, B, C (NMC), D, E, F, (DUKE), G, H, I (MO); Coulthurst Flat area (T34N, R10E, S27, SW), 29 Jun 1983, <italic>G.D. Schoolcraft 1038</italic> (NY). Siskiyou County: Medicine Lake, 28 Jul 1921, <italic>A. Eastwood 10885</italic> A, B, C (GH). <bold>Oregon.</bold> Deschutes County: Along Elk Lake, 13 Jun 1925, <italic>C.H. Peck 14337</italic> (WILLU); Take unnamed dirt road E 0.4 mi from Jones Well Rd. 7 air mi SSW of Paulina Lake, 26 Jun 2012, <italic>D.P. Morin 17</italic> A, B, C, D - J (NMC); Deschutes NF, Ann’s Butte, ca. 3.5 mi W of Sunriver on Rd. 40, 26 Jun 1992, <italic>D.W. Taylor 12889</italic> A, B (NMC); Paulina Lake, 29 Jul 1894, <italic>J.B. Leiberg 584</italic> A, B, (OSC).</p><fig id="F5" position="float" orientation="portrait"><label>Figure 5.</label><caption><p>
                  <italic><tp:taxon-name><tp:taxon-name-part taxon-name-part-type="genus" reg="Boechera">Boechera</tp:taxon-name-part> <tp:taxon-name-part taxon-name-part-type="species" reg="botulifructa">botulifructa</tp:taxon-name-part></tp:taxon-name></italic>, Morin 24 (MO).</p></caption><graphic xmlns:xlink="http://www.w3.org/1999/xlink" xlink:href="phytokeys-98-015-g005.jpg" position="float" orientation="portrait" xlink:type="simple" id="oo_200412.jpg"/></fig></tp:treatment-sec><tp:treatment-sec><!--Section generated to contain objects referenced in tp:taxon-treatment.--><fig id="F3" position="float" orientation="portrait"><label>Figure 3.</label><caption><p>Geographic distribution of <italic><tp:taxon-name><tp:taxon-name-part taxon-name-part-type="genus" reg="Boechera">B.</tp:taxon-name-part> <tp:taxon-name-part taxon-name-part-type="species" reg="suffrutescens">suffrutescens</tp:taxon-name-part></tp:taxon-name></italic> (<abbrev xmlns:xlink="http://www.w3.org/1999/xlink" xlink:title="Cascade Province" id="ABBRID0ET4AG" xlink:type="simple">CP</abbrev>-su, <abbrev xmlns:xlink="http://www.w3.org/1999/xlink" xlink:title="Sierra Nevada Province" id="ABBRID0EX4AG" xlink:type="simple">SNP</abbrev>-su, and <abbrev xmlns:xlink="http://www.w3.org/1999/xlink" xlink:title="type locality region" id="ABBRID0E24AG" xlink:type="simple">TL</abbrev>-su) and <italic><tp:taxon-name><tp:taxon-name-part taxon-name-part-type="genus" reg="Boechera">B.</tp:taxon-name-part> <tp:taxon-name-part taxon-name-part-type="species" reg="rollei">rollei</tp:taxon-name-part></tp:taxon-name></italic> (<abbrev xmlns:xlink="http://www.w3.org/1999/xlink" xlink:title="type locality region" id="ABBRID0EK5AG" xlink:type="simple">TL</abbrev>-ro) lineages inferred from Analysis 2. A map of Plumas Co., California with distributions of the <tp:taxon-name><tp:taxon-name-part taxon-name-part-type="genus" reg="Boechera">B.</tp:taxon-name-part> <tp:taxon-name-part taxon-name-part-type="species" reg="constancei">constancei</tp:taxon-name-part></tp:taxon-name> clusters is presented in Fig. <xref ref-type="fig" rid="F4">4</xref>.</p></caption><graphic xmlns:xlink="http://www.w3.org/1999/xlink" xlink:href="phytokeys-98-015-g003.jpg" position="float" orientation="portrait" xlink:type="simple" id="oo_200410.jpg"/></fig><fig id="F4" position="float" orientation="portrait"><label>Figure 4.</label><caption><p>Distribution of diploid <italic><tp:taxon-name><tp:taxon-name-part taxon-name-part-type="genus" reg="Boechera">B.</tp:taxon-name-part> <tp:taxon-name-part taxon-name-part-type="species" reg="constancei">constancei</tp:taxon-name-part></tp:taxon-name></italic> s.l. and <abbrev xmlns:xlink="http://www.w3.org/1999/xlink" xlink:title="Sierra Nevada Province" id="ABBRID0EHLBG" xlink:type="simple">SNP</abbrev>-su clusters in Plumas County, California. <abbrev xmlns:xlink="http://www.w3.org/1999/xlink" xlink:title="Canyon Dam" id="ABBRID0ELLBG" xlink:type="simple">CD</abbrev>-co lies to the north of the east branch of the north fork of the Feather River. The type locality cluster (<abbrev xmlns:xlink="http://www.w3.org/1999/xlink" xlink:title="type locality region" id="ABBRID0EPLBG" xlink:type="simple">TL</abbrev>-co) exhibited unstable placement in both genetic clustering analyses.</p></caption><graphic xmlns:xlink="http://www.w3.org/1999/xlink" xlink:href="phytokeys-98-015-g004.jpg" position="float" orientation="portrait" xlink:type="simple" id="oo_200411.jpg"/></fig><supplementary-material xmlns:xlink="http://www.w3.org/1999/xlink" id="S1" position="float" orientation="portrait" xlink:type="simple"><label>Supplementary material 1</label><caption><p>Representative pollen morphologies</p></caption><p>Data type: measurement</p><p>Explanation note: <bold>A</bold>. <abbrev xlink:title="sexual diploid" id="ABBRID0EY2CI" xlink:type="simple">S2X</abbrev> pollen of <italic><tp:taxon-name><tp:taxon-name-part taxon-name-part-type="genus" reg="Boechera">B.</tp:taxon-name-part> <tp:taxon-name-part taxon-name-part-type="species" reg="rollei">rollei</tp:taxon-name-part></tp:taxon-name></italic> (Morin 13, NMC). <bold>B</bold>. Potentially functional pollen from an <abbrev xlink:title="apomictic triploid" id="ABBRID0EJ3CI" xlink:type="simple">A3X</abbrev> individual (Morin 8, NMC). <bold>C</bold>. Representative malformed non-functional pollen from <abbrev xlink:title="apomictic diploid" id="ABBRID0EP3CI" xlink:type="simple">A2X</abbrev> and some <abbrev xlink:title="apomictic triploid" id="ABBRID0ET3CI" xlink:type="simple">A3X</abbrev> individuals (Christ 20051, OSC).</p><media xlink:href="phytokeys-98-015-s002.tif" mimetype="image" mime-subtype="jpeg" position="float" orientation="portrait" xlink:type="simple" id="oo_200417.jpg"/><permissions><license license-type="creative-commons-attribution" xlink:href="http://creativecommons.org/licenses/by/4.0/" xlink:type="simple"><license-p>This is an open access article distributed under the terms of the Creative Commons Attribution License (CC BY 4.0), which permits unrestricted use, distribution, and reproduction in any medium, provided the original author and source are credited.</license-p></license></permissions><attrib specific-use="authors">Morin DP, Alexander PJ, Beck JB, Windham MD, Bailey <abbrev xlink:title="Canyon Dam" id="ABBRID0EF4CI" xlink:type="simple">CD</abbrev></attrib></supplementary-material></tp:treatment-sec></tp:taxon-treatment>
