# Supplementary material for: Deciphering the sexual diploid members of the Boechera suffrutescens complex (Brassicaceae, Boechereae)
Source: PhytoKeys. 2018 May 2;(98):15–50. doi: 10.3897/phytokeys.98.24296 (PMC5943444; doi:10.3897/phytokeys.98.24296)
Supplement: XML Treatment for Boechera duriuscula [file phytokeys.98.24296-treatment3.xml]

<!DOCTYPE tp:taxon-treatment
  PUBLIC "-//TaxonX//DTD Taxonomic Treatment Publishing DTD v0 20100105//EN" "tax-treatment-NSO.dtd">
<tp:taxon-treatment xmlns:tp="http://www.plazi.org/taxpub"><tp:treatment-meta><kwd-group><label>Taxon classification</label><kwd><named-content xmlns:xlink="http://www.w3.org/1999/xlink" content-type="kingdom">Plantae</named-content></kwd><kwd><named-content xmlns:xlink="http://www.w3.org/1999/xlink" content-type="order">Brassicales</named-content></kwd><kwd><named-content xmlns:xlink="http://www.w3.org/1999/xlink" content-type="family">Brassicaceae</named-content></kwd></kwd-group><mixed-citation publication-type="journal"><person-group><name><surname>Morin</surname><given-names>David P.</given-names></name><name><surname>Alexander</surname><given-names>Patrick J.</given-names></name><name><surname>Beck</surname><given-names>James B.</given-names></name><name><surname>Windham</surname><given-names>Michael D.</given-names></name><name><surname>Bailey</surname><given-names>C. Donovan</given-names></name></person-group><article-title>Deciphering the sexual diploid members of the <italic><tp:taxon-name><tp:taxon-name-part taxon-name-part-type="genus" reg="Boechera">Boechera</tp:taxon-name-part> <tp:taxon-name-part taxon-name-part-type="species" reg="suffrutescens">suffrutescens</tp:taxon-name-part></tp:taxon-name></italic> complex (<tp:taxon-name><tp:taxon-name-part taxon-name-part-type="family">Brassicaceae</tp:taxon-name-part></tp:taxon-name>, Boechereae)</article-title><source>PhytoKeys</source><day>2</day><month>5</month><year>2018</year><volume>2018</volume><issue>98</issue><fpage>15</fpage><lpage>50</lpage><pub-id pub-id-type="doi">10.3897/phytokeys.98.24296</pub-id></mixed-citation></tp:treatment-meta><tp:nomenclature><tp:taxon-name>
              <tp:taxon-name-part taxon-name-part-type="genus" reg="Boechera">Boechera</tp:taxon-name-part>
              <tp:taxon-name-part taxon-name-part-type="species" reg="duriuscula">duriuscula</tp:taxon-name-part>
              <object-id xmlns:xlink="http://www.w3.org/1999/xlink" content-type="ipni" xlink:type="simple">urn:lsid:ipni.org:names:77178481-1</object-id>
            </tp:taxon-name><tp:taxon-authority>(Greene) D.P. Morin</tp:taxon-authority><tp:taxon-status xmlns:xlink="http://www.w3.org/1999/xlink" xlink:type="simple">comb. nov.</tp:taxon-status><xref ref-type="fig" rid="F3">Figures 3</xref><xref ref-type="fig" rid="F7">, 7</xref><tp:nomenclature-citation-list><tp:nomenclature-citation><tp:taxon-name><tp:taxon-name-part taxon-name-part-type="genus" reg="Arabis"/><tp:taxon-name-part taxon-name-part-type="species" reg="duriuscula"/></tp:taxon-name><comment>≡ <tp:taxon-name><tp:taxon-name-part taxon-name-part-type="genus" reg="Arabis">Arabis</tp:taxon-name-part> <tp:taxon-name-part taxon-name-part-type="species" reg="duriuscula">duriuscula</tp:taxon-name-part></tp:taxon-name> Greene, Pittonia 4: 191. 1900. <bold>Type: U.S.A. California.</bold> Nevada County: Donner Lake, <italic>Michener s.n.</italic> (1893) and <italic>Sonne s.n.</italic> (1882). The repository of the Sonne syntype(s) is unknown at this time; the Michener syntype deposited at NDG has been included in our morphological and molecular analyses and is here designated as lectotype. </comment></tp:nomenclature-citation></tp:nomenclature-citation-list></tp:nomenclature><tp:treatment-sec sec-type="description" id="SECID0EXRAI"><title>Description.</title><p>Plants long-lived perennials, with ±woody caudices occasionally raised above ground level, lacking crowded, persistent leaf bases; herbage without an obvious bluish cast. Fertile stems 1–3(–4) per caudex branch, each arising from a basal rosette; lower parts pubescent to densely pubescent with short-stalked, 2–3(4) rayed trichomes 0.1–0.3 mm. Leaves at stem bases oblanceolate, 1.7–5.8 mm wide, entire, ciliate with 2–3(–4) rayed trichomes to 0.07–0.40 mm; cauline leaves (4–)6–12, occasionally concealing stem proximally, the uppermost glabrous, with auricles (0)0.3–1.4 mm. Inflorescences mostly unbranched, 6–12 flowered; mature fruiting pedicels 9–17mm, reflexed, distinctly geniculate proximally, but otherwise straight, glabrous. Flowers pendent at anthesis; sepals glabrous; petals pale lavender or whitish with rose tips apically 4.5–6.0 mm long × 2.0–2.5mm wide; anthers with mostly well formed, narrowly ellipsoid, symmetrically tricolpate pollen; ovules 20–30 per fruit. Fruits 3–7(–10) cm long × 2.0–2.5 mm wide, pendent, straight to somewhat curved, with minutely undulate edges; apical angle of fruit valve &lt;25° (measured from base of style to 5 mm proximate); style glabrous, 0.2–1.2 mm. Seeds uniseriate, 2.5–5.5 × 1.8–3.5 mm; wing continuous, 0.8–1.5 mm wide.</p></tp:treatment-sec><tp:treatment-sec sec-type="distribution" id="SECID0E3RAI"><title>Distribution, habitat and phenology.</title><p>
              <italic><tp:taxon-name><tp:taxon-name-part taxon-name-part-type="genus" reg="Boechera">Boechera</tp:taxon-name-part> <tp:taxon-name-part taxon-name-part-type="species" reg="duriuscula">duriuscula</tp:taxon-name-part></tp:taxon-name></italic> is distributed in the Sierra Nevada from Kaiser Crest in Fresno County north to Mt. Hough in central Plumas County California. A few populations have been documented in Washoe, County Nevada, in the vicinity of Lake Tahoe. It is found on rocky or gravelly felsic substrates, often in association with <italic><tp:taxon-name><tp:taxon-name-part taxon-name-part-type="genus" reg="Abies">Abies</tp:taxon-name-part> <tp:taxon-name-part taxon-name-part-type="species" reg="magnifica">magnifica</tp:taxon-name-part></tp:taxon-name></italic>, <italic><tp:taxon-name><tp:taxon-name-part taxon-name-part-type="genus" reg="Pinus">Pinus</tp:taxon-name-part> <tp:taxon-name-part taxon-name-part-type="species" reg="jeffreyi">jeffreyi</tp:taxon-name-part></tp:taxon-name></italic> and open <italic><tp:taxon-name><tp:taxon-name-part taxon-name-part-type="genus" reg="Wyethia">Wyethia</tp:taxon-name-part></tp:taxon-name></italic> meadows at elevations from 2200–2750 m; flowering May–July.</p></tp:treatment-sec><tp:treatment-sec sec-type="comments" id="SECID0EKTAI"><title>Comments.</title><p>
              <italic><tp:taxon-name><tp:taxon-name-part taxon-name-part-type="genus" reg="Boechera">Boechera</tp:taxon-name-part> <tp:taxon-name-part taxon-name-part-type="species" reg="duriuscula">duriuscula</tp:taxon-name-part></tp:taxon-name></italic> is distinguished from <italic><tp:taxon-name><tp:taxon-name-part taxon-name-part-type="genus" reg="Boechera">B.</tp:taxon-name-part> <tp:taxon-name-part taxon-name-part-type="species" reg="suffrutescens">suffrutescens</tp:taxon-name-part></tp:taxon-name></italic> s.s. by being persistently pubescent basally. It differs from <italic><tp:taxon-name><tp:taxon-name-part taxon-name-part-type="genus" reg="Boechera">B.</tp:taxon-name-part> <tp:taxon-name-part taxon-name-part-type="species" reg="botulifructa">botulifructa</tp:taxon-name-part></tp:taxon-name></italic> by having fruits that taper more gradually apically (&lt; 25° versus ≥30° as measured from the apex to a point 5 mm proximal to it).</p></tp:treatment-sec><tp:treatment-sec sec-type="material" id="SECID0ERUAI"><title>Specimens examined. California.</title><p>Alpine County: Armstrong Pass, 9 miles south of South Tahoe, 12 Aug 1978, <italic>G.L. Stebbins 78149</italic> A, C, D (CAS). El Dorado County: Summit area Echo Peak, 27 Jul 2012, <italic>G.L. Smith 2497</italic> (JEPS); ENE of Kyburz below Cup Lake near head of Tamarack Creek ca. 1.17 km SSE of the summit (9235) of Ralston Peak. T11N, R17E, Sec. 9. Lat.: 38°49'22"N Long.: 120°05'57"W (WGS84 Datum), 18 Jun 2002, <italic>M.D. Windham 2579</italic> A (MO), A (NMC). Fresno County: Kaiser Crest, 27 Jul 1914, <italic>F.J. Smiy 621</italic> (GH). Nevada County: Donner Lake, 1893, <italic>E. Michener s.n.</italic> (NDG); Truckee, Sierra Nevada Mountains, Jun 1892, <italic>C.F. Sonne 9</italic> A, B, C (UC); Sierra Nevada. Just W of Truckee near Donner State Park., 30 Jun 1965, <italic>G.H. True 2142</italic> A, B (CAS). Placer County: NE from Highway 267, travel 3.4 mi on Martis Peak Road toward Martis Peak Lookout, 1 Jul 2012, <italic>D.P. Morin 32</italic> A - E (NMC), F, G (DUKE), H, I, J (MO); Tahoe Nat’l Forest 3.5 air mi N of Lake Tahoe. 2.7 air mi NE of Brockway Summit. 3.7 road mi on Martis Peak Road from northern turnoff from Highway 267, 1 Jul 2012, <italic>D.P. Morin 34</italic> A, B, C, (NMC); Tahoe Nat’l Forest. Turnout on N side of Road to Martis Peak Lookout. +/- 2.6 air mi from Brockway Summit., 1 Jul 2012, <italic>D.P. Morin 35</italic> A, B, C, (NMC), D, E, F (DUKE), G, H, I (MO); Martis Peak, western flank near headwaters Monte Carlo Creek (T17N, R17E, S34, NE), 15 Jul 2005, <italic>D.W. Taylor 19408</italic> (JEPS). Plumas County: North side of the summit of Mount Elwell, ±0.1 miles N of the highest point, ±1.8 miles SE of Mt. Washington, ±14 miles NE of Downieville, northern Sierra Nevada, Plumas National Forest, 19 Apr 2009, <italic>P.J. Alexander 864</italic> A, B (NMC); Sierra Nevada. Jamison Creek., 27 Jun 1951, <italic>J.T. Howell 27628</italic> A, B, C (CAS); Summit ridge of Mt. Hough, 11 Jul 1967, <italic>J.T. Howell 43348</italic> A (GH), (CAS); Mount Hough Summit, ca. 7 mi NNE of Quincy., 5 Aug 1982, <italic>M.S. Taylor 4927</italic> A, B, C (CAS). Sierra County: At Verdi Peak Lookout, Verdi Range., 14 Jul 1970, <italic>J.T. Howell 5522</italic> A, C, D (CAS); Sierra Nevada. Near Mount Etna, 4 mi E of Gibsonville. Sierra-Plumas county line., 20 Jul 1975, <italic>A. Tiehm</italic> B (CAS). Tuolumne County: 2 mi w Sonora Pass, 27 Jul 2005, <italic>R.C. Rollins 2993</italic> (UC), (RSA). <bold>Nevada.</bold> Washoe County: Peavine Mountain, S of Murpheys meadow, T18N R20E sec. 17, 8 Aug 1974, <italic>A. Tiehm 505</italic> (UNR); Sierra Nevadas, Carson Range, N side of Galena Creek on the south side of Mt. Rose, 5 Aug 1983, <italic>A. Tiehm 8279</italic> B, C (CAS).</p><fig id="F7" position="float" orientation="portrait"><label>Figure 7.</label><caption><p>
                  <italic><tp:taxon-name><tp:taxon-name-part taxon-name-part-type="genus" reg="Boechera">Boechera</tp:taxon-name-part> <tp:taxon-name-part taxon-name-part-type="species" reg="duriuscula">duriuscula</tp:taxon-name-part></tp:taxon-name></italic>, Tiehm and Nachlinger 8279 (CAS).</p></caption><graphic xmlns:xlink="http://www.w3.org/1999/xlink" xlink:href="phytokeys-98-015-g007.jpg" position="float" orientation="portrait" xlink:type="simple" id="oo_200414.jpg"/></fig></tp:treatment-sec><tp:treatment-sec><!--Section generated to contain objects referenced in tp:taxon-treatment.--><fig id="F3" position="float" orientation="portrait"><label>Figure 3.</label><caption><p>Geographic distribution of <italic><tp:taxon-name><tp:taxon-name-part taxon-name-part-type="genus" reg="Boechera">B.</tp:taxon-name-part> <tp:taxon-name-part taxon-name-part-type="species" reg="suffrutescens">suffrutescens</tp:taxon-name-part></tp:taxon-name></italic> (<abbrev xmlns:xlink="http://www.w3.org/1999/xlink" xlink:title="Cascade Province" id="ABBRID0ET4AG" xlink:type="simple">CP</abbrev>-su, <abbrev xmlns:xlink="http://www.w3.org/1999/xlink" xlink:title="Sierra Nevada Province" id="ABBRID0EX4AG" xlink:type="simple">SNP</abbrev>-su, and <abbrev xmlns:xlink="http://www.w3.org/1999/xlink" xlink:title="type locality region" id="ABBRID0E24AG" xlink:type="simple">TL</abbrev>-su) and <italic><tp:taxon-name><tp:taxon-name-part taxon-name-part-type="genus" reg="Boechera">B.</tp:taxon-name-part> <tp:taxon-name-part taxon-name-part-type="species" reg="rollei">rollei</tp:taxon-name-part></tp:taxon-name></italic> (<abbrev xmlns:xlink="http://www.w3.org/1999/xlink" xlink:title="type locality region" id="ABBRID0EK5AG" xlink:type="simple">TL</abbrev>-ro) lineages inferred from Analysis 2. A map of Plumas Co., California with distributions of the <tp:taxon-name><tp:taxon-name-part taxon-name-part-type="genus" reg="Boechera">B.</tp:taxon-name-part> <tp:taxon-name-part taxon-name-part-type="species" reg="constancei">constancei</tp:taxon-name-part></tp:taxon-name> clusters is presented in Fig. <xref ref-type="fig" rid="F4">4</xref>.</p></caption><graphic xmlns:xlink="http://www.w3.org/1999/xlink" xlink:href="phytokeys-98-015-g003.jpg" position="float" orientation="portrait" xlink:type="simple" id="oo_200410.jpg"/></fig><fig id="F4" position="float" orientation="portrait"><label>Figure 4.</label><caption><p>Distribution of diploid <italic><tp:taxon-name><tp:taxon-name-part taxon-name-part-type="genus" reg="Boechera">B.</tp:taxon-name-part> <tp:taxon-name-part taxon-name-part-type="species" reg="constancei">constancei</tp:taxon-name-part></tp:taxon-name></italic> s.l. and <abbrev xmlns:xlink="http://www.w3.org/1999/xlink" xlink:title="Sierra Nevada Province" id="ABBRID0EHLBG" xlink:type="simple">SNP</abbrev>-su clusters in Plumas County, California. <abbrev xmlns:xlink="http://www.w3.org/1999/xlink" xlink:title="Canyon Dam" id="ABBRID0ELLBG" xlink:type="simple">CD</abbrev>-co lies to the north of the east branch of the north fork of the Feather River. The type locality cluster (<abbrev xmlns:xlink="http://www.w3.org/1999/xlink" xlink:title="type locality region" id="ABBRID0EPLBG" xlink:type="simple">TL</abbrev>-co) exhibited unstable placement in both genetic clustering analyses.</p></caption><graphic xmlns:xlink="http://www.w3.org/1999/xlink" xlink:href="phytokeys-98-015-g004.jpg" position="float" orientation="portrait" xlink:type="simple" id="oo_200411.jpg"/></fig></tp:treatment-sec></tp:taxon-treatment>
