# Supplementary material for: Deciphering the sexual diploid members of the Boechera suffrutescens complex (Brassicaceae, Boechereae)
Source: PhytoKeys. 2018 May 2;(98):15–50. doi: 10.3897/phytokeys.98.24296 (PMC5943444; doi:10.3897/phytokeys.98.24296)
Supplement: XML Treatment for Boechera rollei [file phytokeys.98.24296-treatment4.xml]

<!DOCTYPE tp:taxon-treatment
  PUBLIC "-//TaxonX//DTD Taxonomic Treatment Publishing DTD v0 20100105//EN" "tax-treatment-NSO.dtd">
<tp:taxon-treatment xmlns:tp="http://www.plazi.org/taxpub"><tp:treatment-meta><kwd-group><label>Taxon classification</label><kwd><named-content xmlns:xlink="http://www.w3.org/1999/xlink" content-type="kingdom">Plantae</named-content></kwd><kwd><named-content xmlns:xlink="http://www.w3.org/1999/xlink" content-type="order">Brassicales</named-content></kwd><kwd><named-content xmlns:xlink="http://www.w3.org/1999/xlink" content-type="family">Brassicaceae</named-content></kwd></kwd-group><mixed-citation publication-type="journal"><person-group><name><surname>Morin</surname><given-names>David P.</given-names></name><name><surname>Alexander</surname><given-names>Patrick J.</given-names></name><name><surname>Beck</surname><given-names>James B.</given-names></name><name><surname>Windham</surname><given-names>Michael D.</given-names></name><name><surname>Bailey</surname><given-names>C. Donovan</given-names></name></person-group><article-title>Deciphering the sexual diploid members of the <italic><tp:taxon-name><tp:taxon-name-part taxon-name-part-type="genus" reg="Boechera">Boechera</tp:taxon-name-part> <tp:taxon-name-part taxon-name-part-type="species" reg="suffrutescens">suffrutescens</tp:taxon-name-part></tp:taxon-name></italic> complex (<tp:taxon-name><tp:taxon-name-part taxon-name-part-type="family">Brassicaceae</tp:taxon-name-part></tp:taxon-name>, Boechereae)</article-title><source>PhytoKeys</source><day>2</day><month>5</month><year>2018</year><volume>2018</volume><issue>98</issue><fpage>15</fpage><lpage>50</lpage><pub-id pub-id-type="doi">10.3897/phytokeys.98.24296</pub-id></mixed-citation></tp:treatment-meta><tp:nomenclature><tp:taxon-name>
              <tp:taxon-name-part taxon-name-part-type="genus" reg="Boechera">Boechera</tp:taxon-name-part>
              <tp:taxon-name-part taxon-name-part-type="species" reg="rollei">rollei</tp:taxon-name-part>
            </tp:taxon-name><tp:taxon-authority>(Rollins) Al-Shehbaz, Novon 13: 389. 2003</tp:taxon-authority><xref ref-type="fig" rid="F3">Figures 3</xref><xref ref-type="fig" rid="F8">, 8</xref><tp:nomenclature-citation-list><tp:nomenclature-citation><tp:taxon-name><tp:taxon-name-part taxon-name-part-type="genus" reg="Arabis"/><tp:taxon-name-part taxon-name-part-type="species" reg="rollei"/></tp:taxon-name><comment>≡ <tp:taxon-name><tp:taxon-name-part taxon-name-part-type="genus" reg="Arabis">Arabis</tp:taxon-name-part> <tp:taxon-name-part taxon-name-part-type="species" reg="rollei">rollei</tp:taxon-name-part></tp:taxon-name> Rollins, Harvard Pap. Bot. 4: 43. 1993. <bold>Type: U.S.A. California.</bold> Siskiyou County: Divide between the Applegate and Klamath rivers, Red Butte-Kangaroo Mt, Lilypad Lake –Towhead region, 4 Aug 1983, <italic>W.E. Rolle 831</italic> (holotype: GH!; isotypes: JEPS!, MO). GH holotype image – <ext-link xmlns:xlink="http://www.w3.org/1999/xlink" xlink:type="simple" ext-link-type="uri" xlink:href="http://kiki.huh.harvard.edu/databases/specimen_search.php?mode=details%26id=67660">http://kiki.huh.harvard.edu/databases/specimen_search.php?mode=details&amp;id=67660</ext-link></comment></tp:nomenclature-citation></tp:nomenclature-citation-list></tp:nomenclature><tp:treatment-sec sec-type="description" id="SECID0EAZAI"><title>Description.</title><p>Plants long-lived perennials, with woody caudices raised above ground level 1–5 cm, lacking crowded, persistent leaf bases; herbage without an obvious bluish cast. Fertile stems usually 1 per caudex branch, arising from centre of basal rosettes, glabrous throughout. Leaves at stem bases oblanceolate, 3–8 mm wide, entire, ciliate proximally with 1–3 rayed trichomes 0.2–0.7 mm, blade surfaces glabrous or sparsely pubescent with short-stalked, 2–4 rayed trichomes 0.2–0.4 mm; cauline leaves 6–12, occasionally concealing stem proximally, the uppermost glabrous, with auricles 0.5–2.5 mm. Inflorescences unbranched, 3–7 flowered; fruiting pedicels 4–8 mm, arched, curved proximally (not geniculate), glabrous. Flowers divaricate-ascending at anthesis; sepals glabrous; petals creamy-white and occasionally blushed lavender, 8–11 mm long × 2.0–2.5 mm wide, glabrous; anthers with mostly well formed, narrowly ellipsoid, symmetrically tricolpate pollen; ovules 14–22 per fruit. Fruits 35–65 mm × 2.0–3.5 mm, pendent to reflexed, not appressed to rachises, often secund, straight to somewhat curved, with undulate edges, glabrous; apical angle of fruit valve &lt;25° (measured from base of style to 5 mm proximate); style persistent 0.6–1.2 mm. Seeds uniseriate, 3–4 × 1.5–2.0 mm; wing distal and proximal, 0.3–0.6 mm wide.</p></tp:treatment-sec><tp:treatment-sec sec-type="distribution" id="SECID0EFZAI"><title>Distribution, habit and phenology.</title><p>Populations of <italic><tp:taxon-name><tp:taxon-name-part taxon-name-part-type="genus" reg="Boechera">B.</tp:taxon-name-part> <tp:taxon-name-part taxon-name-part-type="species" reg="rollei">rollei</tp:taxon-name-part></tp:taxon-name></italic> are known from the Klamath Mountains Province primarily in the vicinity of Lilypad Lake in Siskiyou County, California. However, a single individual from Beaver Creek in Jackson County, Oregon has been confirmed morphologically and genetically as <italic><tp:taxon-name><tp:taxon-name-part taxon-name-part-type="genus" reg="Boechera">B.</tp:taxon-name-part> <tp:taxon-name-part taxon-name-part-type="species" reg="rollei">rollei</tp:taxon-name-part></tp:taxon-name></italic>. It is noteworthy that the collector of this specimen (F.W. Hoffman 2551) mentioned that it came from serpentine soil, to which <italic><tp:taxon-name><tp:taxon-name-part taxon-name-part-type="genus" reg="Boechera">B.</tp:taxon-name-part> <tp:taxon-name-part taxon-name-part-type="species" reg="rollei">rollei</tp:taxon-name-part></tp:taxon-name></italic> appears to be restricted. The species is often associated with <italic><tp:taxon-name><tp:taxon-name-part taxon-name-part-type="genus" reg="Pinus">Pinus</tp:taxon-name-part> <tp:taxon-name-part taxon-name-part-type="species" reg="jeffreyi">jeffreyi</tp:taxon-name-part></tp:taxon-name></italic> and <italic><tp:taxon-name><tp:taxon-name-part taxon-name-part-type="genus" reg="Calocedrus">Calocedrus</tp:taxon-name-part> <tp:taxon-name-part taxon-name-part-type="species" reg="decurrens">decurrens</tp:taxon-name-part></tp:taxon-name></italic> on sparsely forested slopes at elevations of 1600–1800 m; flowering June–Aug.</p></tp:treatment-sec><tp:treatment-sec sec-type="comments" id="SECID0EC2AI"><title>Comments.</title><p>
              <italic><tp:taxon-name><tp:taxon-name-part taxon-name-part-type="genus" reg="Boechera">Boechera</tp:taxon-name-part> <tp:taxon-name-part taxon-name-part-type="species" reg="rollei">rollei</tp:taxon-name-part></tp:taxon-name></italic> is distinguished from the three <abbrev xmlns:xlink="http://www.w3.org/1999/xlink" xlink:title="sexual diploid" id="ABBRID0ET2AI" xlink:type="simple">S2X</abbrev> clusters of <italic><tp:taxon-name><tp:taxon-name-part taxon-name-part-type="genus" reg="Boechera">B.</tp:taxon-name-part> <tp:taxon-name-part taxon-name-part-type="species" reg="suffrutescens">suffrutescens</tp:taxon-name-part></tp:taxon-name></italic> s.l. by its showier flowers with longer (8.0–11.0 vs. 4.5–6.0 mm) petals and narrower (0.3–0.6 vs. 0.8–1.5 mm) seed wings. It is easily distinguished from <italic><tp:taxon-name><tp:taxon-name-part taxon-name-part-type="genus" reg="Boechera">B.</tp:taxon-name-part> <tp:taxon-name-part taxon-name-part-type="species" reg="constancei">constancei</tp:taxon-name-part></tp:taxon-name></italic> by its markedly auriculate cauline leaves, shorter (0.6–1.2 vs. 1.5–5.5 mm) styles and lack of herbage with bluish cast.</p></tp:treatment-sec><tp:treatment-sec sec-type="material" id="SECID0EN3AI"><title>Specimens examined.</title><p>California. Siskiyou County: Below the Pacific Crest Trail on the W side of Lilypad Lake, ±0.5 mile S of Red Butte, ±5.5 miles N of Seiad Valley, Siskiyou Mountains, Rogue River National Forest, 24 Jul 2008, <italic>P.J. Alexander 869</italic> A, D, E (DUKE), C, D, E (NMC); On the Pacific Crest Trail ±0.7 miles SSW of Cook and Green Pass, ±1.9 miles E of Red Butte, ±7 miles NNE of Seiad Valley, Siskiyou <!--PageBreak--><!--PageBreak-->Mountains, Rogue River National Forest, 17 Apr 2009, <italic>P.J. Alexander 873</italic> (MO), A, B, C (NMC); 0.1 mi SW of border between Siskiyou National Forest and Klamath National Forest. NE facing slope above Lilypad Lake on Pacific Crest Trail. 0.7 air miles SSW of Red Butte summit. 1/4 mi SW of Lilypad Lake, 29 Jun 2012, <italic>D.P. Morin 13</italic> A, B (NMC) (these represent the DNA vouchers for samples A – O); Divide between the Applegate and Klamath Rivers, Red Butte-Kangaroo Mt.-Lilypad Lake-Towhead Lake region (T47N, R12W, S13), 8 Apr 1983, <italic>W.E. Rolle 831</italic> A - D (GH), A (JEPS); Red Buttes Wilderness Area about 3/5 mi S of Towhead Lake, or ½ mi W of Lily Pad Lake. T47N R12W Sec. 13 NW1/4 of SW1/4., 8 Apr 2009, <italic>W.E. Rolle 1538</italic> (DUKE); Near Lilypad Lake, Red Butte and Kangaroo Mt., 27 Aug 1985, <italic>W.E. Rolle s.n.</italic> (TEX), (GH), A, B (JEPS), A, B (CAS). <bold>Oregon.</bold> Jackson County: Upper Beaver Creek, 10 Jul 1948, <italic>Hoffman 2551</italic> (UC).</p><fig id="F8" position="float" orientation="portrait"><label>Figure 8.</label><caption><p>
                  <italic><tp:taxon-name><tp:taxon-name-part taxon-name-part-type="genus" reg="Boechera">Boechera</tp:taxon-name-part> <tp:taxon-name-part taxon-name-part-type="species" reg="rollei">rollei</tp:taxon-name-part></tp:taxon-name></italic>, Rolle s.n. (CAS).</p></caption><graphic xmlns:xlink="http://www.w3.org/1999/xlink" xlink:href="phytokeys-98-015-g008.jpg" position="float" orientation="portrait" xlink:type="simple" id="oo_200415.jpg"/></fig></tp:treatment-sec><tp:treatment-sec><!--Section generated to contain objects referenced in tp:taxon-treatment.--><fig id="F3" position="float" orientation="portrait"><label>Figure 3.</label><caption><p>Geographic distribution of <italic><tp:taxon-name><tp:taxon-name-part taxon-name-part-type="genus" reg="Boechera">B.</tp:taxon-name-part> <tp:taxon-name-part taxon-name-part-type="species" reg="suffrutescens">suffrutescens</tp:taxon-name-part></tp:taxon-name></italic> (<abbrev xmlns:xlink="http://www.w3.org/1999/xlink" xlink:title="Cascade Province" id="ABBRID0ET4AG" xlink:type="simple">CP</abbrev>-su, <abbrev xmlns:xlink="http://www.w3.org/1999/xlink" xlink:title="Sierra Nevada Province" id="ABBRID0EX4AG" xlink:type="simple">SNP</abbrev>-su, and <abbrev xmlns:xlink="http://www.w3.org/1999/xlink" xlink:title="type locality region" id="ABBRID0E24AG" xlink:type="simple">TL</abbrev>-su) and <italic><tp:taxon-name><tp:taxon-name-part taxon-name-part-type="genus" reg="Boechera">B.</tp:taxon-name-part> <tp:taxon-name-part taxon-name-part-type="species" reg="rollei">rollei</tp:taxon-name-part></tp:taxon-name></italic> (<abbrev xmlns:xlink="http://www.w3.org/1999/xlink" xlink:title="type locality region" id="ABBRID0EK5AG" xlink:type="simple">TL</abbrev>-ro) lineages inferred from Analysis 2. A map of Plumas Co., California with distributions of the <tp:taxon-name><tp:taxon-name-part taxon-name-part-type="genus" reg="Boechera">B.</tp:taxon-name-part> <tp:taxon-name-part taxon-name-part-type="species" reg="constancei">constancei</tp:taxon-name-part></tp:taxon-name> clusters is presented in Fig. <xref ref-type="fig" rid="F4">4</xref>.</p></caption><graphic xmlns:xlink="http://www.w3.org/1999/xlink" xlink:href="phytokeys-98-015-g003.jpg" position="float" orientation="portrait" xlink:type="simple" id="oo_200410.jpg"/></fig><fig id="F4" position="float" orientation="portrait"><label>Figure 4.</label><caption><p>Distribution of diploid <italic><tp:taxon-name><tp:taxon-name-part taxon-name-part-type="genus" reg="Boechera">B.</tp:taxon-name-part> <tp:taxon-name-part taxon-name-part-type="species" reg="constancei">constancei</tp:taxon-name-part></tp:taxon-name></italic> s.l. and <abbrev xmlns:xlink="http://www.w3.org/1999/xlink" xlink:title="Sierra Nevada Province" id="ABBRID0EHLBG" xlink:type="simple">SNP</abbrev>-su clusters in Plumas County, California. <abbrev xmlns:xlink="http://www.w3.org/1999/xlink" xlink:title="Canyon Dam" id="ABBRID0ELLBG" xlink:type="simple">CD</abbrev>-co lies to the north of the east branch of the north fork of the Feather River. The type locality cluster (<abbrev xmlns:xlink="http://www.w3.org/1999/xlink" xlink:title="type locality region" id="ABBRID0EPLBG" xlink:type="simple">TL</abbrev>-co) exhibited unstable placement in both genetic clustering analyses.</p></caption><graphic xmlns:xlink="http://www.w3.org/1999/xlink" xlink:href="phytokeys-98-015-g004.jpg" position="float" orientation="portrait" xlink:type="simple" id="oo_200411.jpg"/></fig></tp:treatment-sec></tp:taxon-treatment>
